# Supplementary material for: Bottlenecks Beyond Primary Care: Patient and Healthcare Worker Perspectives on Access to Specialists, Diagnostics, and System Organisation in Poland
Source: Healthcare (Basel). 2026 Mar 31;14(7):894. doi: 10.3390/healthcare14070894 (PMC13073021; doi:10.3390/healthcare14070894)
Supplement: Supplementary file 1 [file healthcare-14-00894-s001.zip]

Archive with 1 entries (1 files):
- healthcare-4148986-supplementary.pdf
